# Supplementary material for: Structural definition of a pan-sarbecovirus neutralizing epitope on the spike S2 subunit
Source: Commun Biol. 2022 Apr 11;5:342. doi: 10.1038/s42003-022-03262-7 (PMC9001700; doi:10.1038/s42003-022-03262-7)
Supplement: Supplementary file 4 — Supplementary Data 1 [file 42003_2022_3262_MOESM4_ESM.xlsx]

## Sheet: Sheet1
Fig. 1 SARS-CoV-2 Wuhan-Hu-1 pseduovirus replicate 1	CV3-25 (µg/ml)	RLU	RLU	% neutralization	% neutralization		CV30 (µg/ml)	RLU	RLU	% neutralization	% neutralization		AMMO1 (µg/ml)	RLU	RLU	% neutralization	% neutralization				Fig 1 SARS-CoV-2 Gamma pseduovirus replicate 1	CV3-25 (µg/ml)	RLU	RLU	% neutralization	% neutralization		CV30 (µg/ml)	RLU	RLU	% neutralization	% neutralization		AMMO1 (µg/ml)	RLU	RLU	% neutralization	% neutralization			Fig 1 WIV1 pseduovirus	CV3-25 (µg/ml)	RLU	RLU	% neutralization	% neutralization		CV30 (µg/ml)	RLU
	50	8203	9970	94.7919	93.6599		5	99.9106	100.02	99.91	100.02		50	134900	139300	13.6243	10.8055					50	298000	341600	90.2419	91.7125		5	9830	7418	97.32	97.99		50	298000	341600	17.3563	5.25824				50	363400	327000	78.9212	81.0406		5	1586000
	16.6667	34830	27990	77.7335	82.1155		1.66667	99.8741	98.0124	99.87	98.01		16.6667	130100	155300	16.6994	0.555224					16.6667	298600	346400	85.6912	86.6818		1.66667	28380	26070	92.17	92.81		16.6667	298600	346400	17.1899	3.92633				16.6667	510200	463700	70.3737	73.0812		1.66667	1545000
	5.55556	40430	32410	74.1459	79.2838		0.555556	96.6792	98.2129	96.68	98.21		5.55556	142200	139600	8.94765	10.6133					5.55556	253200	298700	73.1103	79.5867		0.555556	64460	60700	82.16	83.2		5.55556	253200	298700	29.7874	17.1621				5.55556	570400	561100	66.8685	67.41		0.555556	1262000
	1.85185	42730	44340	72.6724	71.641		0.185185	90.7385	91.7508	90.74	91.75		1.85185	122600	128600	21.5043	17.6604					1.85185	251700	329300	68.3571	70.9376		0.185185	183000	137400	49.27	61.92		1.85185	251700	329300	30.2036	8.67123				1.85185	590000	747000	65.7272	56.5858		0.185185	1515000
	0.617284	69490	59550	55.5288	61.8968		0.0617284	63.7803	70.1547	63.78	70.15		0.617284	95730	144500	38.7183	7.47417					0.617284	250800	301500	58.1458	51.2643		0.0617284	228100	227900	36.75	36.81		0.617284	250800	301500	30.4534	16.3852				0.617284	899100	927500	47.7296	46.076		0.0617284	1626000
	0.205761	84450	61600	45.9448	60.5835		0.0205761	39.1732	48.5522	39.17	48.55		0.205761	108900	140100	30.2811	10.293					0.205761	232700	287700	50.7094	52.6795		0.0205761	274000	229800	24.02	36.28		0.205761	232700	287700	35.4758	20.2144				0.205761	1097000	1076000	36.2067	37.4295		0.0205761	1784000
	0.0685871	102100	121900	34.6374	21.9527		0.00685871	27.7185	39.3333	27.72	39.33		0.0685871	114200	159400	26.8857	-2.07141					0.0685871	243000	289300	36.4747	32.3402		0.00685871	315700	305100	12.44	15.39		0.0685871	243000	289300	32.6177	19.7704				0.0685871	1018000	1177000	40.8066	31.5487		0.00685871	1698000
	0.0228624	120700	117500	22.7215	24.7715		0.00228624	14.7775	27.9747	14.78	27.97		0.0228624	114600	122900	26.6294	21.3121					0.0228624	286900	293100	38.1673	38.7223		0.00228624	271400	260600	24.74	27.73		0.0228624	286900	293100	20.4364	18.716				0.0228624	1394000	1358000	18.9137	21.0098		0.00228624	1548000
	0.00762079	127300	127600	18.4932	18.301		0.000762079	13.9447	13.8165	13.94	13.82		0.00762079	132000	117600	15.4822	24.7075					0.00762079	298000	314600	36.6689	19.0212		0.000762079	311400	277200	13.64	23.13		0.00762079	298000	314600	17.3563	12.7502				0.00762079	1382000	1404000	19.6124	18.3314		0.000762079	1357000
	0.00254026	128200	157800	17.9167	-1.04638		0.000254026	-4.31366	19.9026	-4.31	19.9		0.00254026	152300	155600	2.47715	0.363031					0.00254026	318500	311100	31.0083	6.4514		0.000254026	289600	313400	19.69	13.08		0.00254026	318500	311100	11.668	13.7214				0.00254026	1318000	1450000	23.3388	15.653		0.000254026	1644000
		RLU no virus control	RLU virus alone																			RLU no virus control	RLU virus alone																				RLU no virus control	RLU virus alone
		3	178600																			16	278900																				1846	1724000
		6	136100																			46	265800																				1326	1778000
		20	159000																			130	360000																				963	1650000
		66	150400																			276	537500																				720	1636000
		166	142500																			876																					1740	1681000
		180	170400																			1030																					1696	1844000
Fig. 1 SARS-CoV-2 Wuhan-Hu-1 pseduovirus replicate 2	CV3-25 (µg/ml)	RLU	RLU	% neutralization	% neutralization		CV30 (µg/ml)	RLU	RLU	% neutralization	% neutralization		AMMO1 (µg/ml)	RLU	RLU	% neutralization	% neutralization				Fig 1 SARS-CoV-2 Gamma pseduovirus replicate 2	CV3-25 (µg/ml)	RLU	RLU	% neutralization	% neutralization		CV30 (µg/ml)	RLU	RLU	% neutralization	% neutralization		AMMO1 (µg/ml)	RLU	RLU	% neutralization	% neutralization
	50	100800	104400	85.68	85.17		5	1706	1273	99.81	99.87		50	755600	840200	-7.7164	-19.7831					50	8032	10330	86.79	83		5	1213	483	98.06	99.26		50	64820	50720	-7.01	16.28
	16.6667	131100	165900	81.36	76.39		1.66667	3113	5321	99.61	99.3		16.6667	727700	773200	-3.73696	-10.2267					16.6667	14640	15080	75.88	75.15		1.66667	3861	4481	93.68	92.66		16.6667	47750	64470	21.19	-6.43
	5.55556	183800	216700	73.84	69.15		0.555556	23750	22410	96.67	96.86		5.55556	678400	731300	3.2948	-4.25044					5.55556	15530	27260	74.41	55.03		0.555556	12310	9043	79.73	85.12		5.55556	53530	77750	11.64	-28.37
	1.85185	245000	230100	65.11	67.24		0.185185	86740	81440	87.68	88.44		1.85185	650300	698900	7.30276	0.370844					1.85185	20080	28470	66.89	53.03		0.185185	25080	22980	58.63	62.1		1.85185	44090	54170	27.23	10.58
	0.617284	283600	371600	59.61	47.05		0.0617284	224300	205100	68.06	70.8		0.617284	695000	766800	0.927109	-9.31388					0.617284	28240	34670	53.41	42.79		0.0617284	54710	32550	9.69	46.29		0.617284	53800	55260	11.19	8.78
	0.205761	388600	376300	44.63	46.38		0.0205761	413500	361200	41.08	48.54		0.205761	674100	681700	3.90812	2.82412					0.205761	33340	36900	44.99	39.11		0.0205761	41670	43170	31.23	28.75		0.205761	51310	60840	15.31	-0.43
	0.0685871	421900	538600	39.88	23.23		0.00685871	504300	524900	28.13	25.19		0.0685871	602800	679300	14.0778	3.16643					0.0685871	49810	56880	17.78	6.11		0.00685871	54160	55360	10.6	8.62		0.0685871	54530	52500	9.99	13.34
	0.0228624	563800	544900	19.64	22.34		0.00228624	605600	555000	13.68	20.9		0.0228624	726400	691900	-3.55154	1.36927					0.0228624	57770	46090	4.64	23.93		0.00228624	67850	50570	-12.01	16.53		0.0228624	48130	35320	20.56	41.72
	0.00762079	690100	663800	1.63	5.38		0.000762079	685100	660200	2.34	5.89		0.00762079	662700	664600	5.53413	5.26313					0.00762079	65080	75780	-7.44	-25.11		0.000762079	54770	60880	9.59	-0.5		0.00762079	61390	45870	-1.34	24.29
	0.00254026	702300	661900	-0.11	5.65		0.000254026	715600	714800	-2.01	-1.9		0.00254026	676900	739200	3.50875	-5.37723					0.00254026	73220	53590	-20.88	11.54		0.000254026	64660	66870	-6.74	-10.4		0.00254026	61380	60630	-1.33	-0.09
	RLU no virus control	RLU virus alone																				RLU no virus control	RLU virus alone
	16	713100																				10	72070
	46	700300																				3	63510
	130	695400																				30	48740
	276	702800																				20	63660
	876	728900																				90	57270
	1030	668500																				63	58210
[truncated: 63 more columns]
