# Supplementary material for: Structural definition of a pan-sarbecovirus neutralizing epitope on the spike S2 subunit
Source: Commun Biol. 2022 Apr 11;5:342. doi: 10.1038/s42003-022-03262-7 (PMC9001700; doi:10.1038/s42003-022-03262-7)
Supplement: Supplementary file 5 — Supplementary Data 2 [file 42003_2022_3262_MOESM5_ESM.xlsx]

## Sheet: Sheet1
	Raw Data											Adjusted Data
	SARS-CoV-2 Peptide VNNTVYDPLQPELDS
	CV3-25 (µg/ml)				CV2-10 (µg/ml)				Blank wells			CV3-25 (µg/ml)				CV2-10 (µg/ml)
	10	0.137	0.1307		10	0.1666	0.1433		0.0706	0.0555		10	0.02917	0.02287		10	0.05877	0.03547
	3.333	0.122	0.1083		3.333	0.1389	0.1425		0.0568	0.0592		3.333	0.01417	0.00047		3.333	0.03107	0.03467
	1.111	0.0982	0.1026		1.111	0.1673	0.1072		0.0575	0.0553		1.111	-0.00963	-0.00523		1.111	0.05947	-0.00063
	0.37	0.1154	0.0999		0.37	0.1796	0.1615		0.063	0.0568		0.37	0.00757	-0.00793		0.37	0.07177	0.05367
	0.123	0.0895	0.0891		0.123	0.2179	0.1363		0.0482	0.0511		0.123	-0.01833	-0.01873		0.123	0.11007	0.02847
	0.041	0.1243	0.0843		0.041	0.1501	0.102		0.0474	0.0522		0.041	0.01647	-0.02353		0.041	0.04227	-0.00583
	0.014	0.0837	0.0877		0.014	0.1306	0.118		0.0479	0.0494		0.014	-0.02413	-0.02013		0.014	0.02277	0.01017
		SARS-CoV-2 Peptide VYDPLQPELDSFKEE
	CV3-25 (µg/ml)				CV2-10 (µg/ml)				Blank wells			CV3-25 (µg/ml)				CV2-10 (µg/ml)
	10	0.127	0.1404		10	0.1944	0.1666		0.0668	0.0559		10	0.01174	0.02514		10	0.07914	0.05134
	3.333	0.1314	0.1115		3.333	0.1726	0.1638		0.0585	0.0592		3.333	0.01614	-0.00376		3.333	0.05734	0.04854
	1.111	0.1039	0.1036		1.111	0.1764	0.1177		0.0563	0.0553		1.111	-0.01136	-0.01166		1.111	0.06114	0.00244
	0.37	0.1165	0.1004		0.37	0.1836	0.1842		0.0572	0.0566		0.37	0.00124	-0.01486		0.37	0.06834	0.06894
	0.123	0.0937	0.0878		0.123	0.2229	0.137		0.0468	0.0515		0.123	-0.02156	-0.02746		0.123	0.10764	0.02174
	0.041	0.0968	0.0833		0.041	0.1602	0.1028		0.0528	0.0521		0.041	-0.01846	-0.03196		0.041	0.04494	-0.01246
	0.014	0.0861	0.0861		0.014	0.1402	0.1296		0.0476	0.0503		0.014	-0.02916	-0.02916		0.014	0.02494	0.01434
																	0.02174	0.01654
		SARS-CoV-2 Peptide - LQPELDSFKEELDKY
	CV3-25 (µg/ml)				CV2-10 (µg/ml)				Blank wells			CV3-25 (µg/ml)				CV2-10 (µg/ml)
	10	0.1318	0.1288		10	0.1832	0.2078		0.0589	0.0554		10	0.02274	0.01974		10	0.07414	0.09874
	3.333	0.1598	0.1118		3.333	0.1682	0.1545		0.0525	0.0584		3.333	0.05074	0.00274		3.333	0.05914	0.04544
	1.111	0.1012	0.1029		1.111	0.1835	0.1322		0.0498	0.0548		1.111	-0.00786	-0.00616		1.111	0.07444	0.02314
	0.37	0.1162	0.1046		0.37	0.1885	0.1754		0.0543	0.0563		0.37	0.00714	-0.00446		0.37	0.07944	0.06634
	0.123	0.1204	0.0819		0.123	0.2458	0.1358		0.0419	0.0513		0.123	0.01134	-0.02716		0.123	0.13674	0.02674
	0.041	0.0968	0.1097		0.041	0.1592	0.1054		0.0521	0.052		0.041	-0.01226	0.00064		0.041	0.05014	-0.00366
	0.014	0.0858	0.0814		0.014	0.1308	0.1256		0.0438	0.051		0.014	-0.02326	-0.02766		0.014	0.02174	0.01654
		SARS-CoV-2 Peptide LDSFKEELDKYFKNH
	CV3-25 (µg/ml)				CV2-10 (µg/ml)				Blank wells			CV3-25 (µg/ml)				CV2-10 (µg/ml)
	10	0.1268	0.1268		10	0.2012	0.1638		0.0581	0.0668		10	0.01312	0.01312		10	0.08752	0.05012
	3.333	0.1388	0.1606		3.333	0.1947	0.1599		0.053	0.0566		3.333	0.02512	0.04692		3.333	0.08102	0.04622
	1.111	0.1091	0.1025		1.111	0.172	0.1369		0.049	0.0584		1.111	-0.00458	-0.01118		1.111	0.05832	0.02322
	0.37	0.1142	0.1023		0.37	0.1919	0.1923		0.0519	0.0563		0.37	0.00052	-0.01138		0.37	0.07822	0.07862
	0.123	0.0939	0.0847		0.123	0.2451	0.1372		0.0422	0.0495		0.123	-0.01978	-0.02898		0.123	0.13142	0.02352
	0.041	0.0995	0.0853		0.041	0.164	0.1052		0.0462	0.0494		0.041	-0.01418	-0.02838		0.041	0.05032	-0.00848
	0.014	0.0904	0.0825		0.014	0.1328	0.1397		0.0422	0.045		0.014	-0.02328	-0.03118		0.014	0.01912	0.02602
																	0.01902	0.02352
		SARS-CoV-2 Peptide KEELDKYFKNHTSPD
	CV3-25 (µg/ml)				CV2-10 (µg/ml)				Blank wells			CV3-25 (µg/ml)				CV2-10 (µg/ml)
	10	1.4333	1.4824		10	0.2153	0.1722		0.0711	0.0557		10	1.31792	1.36702		10	0.09992	0.05682
	3.333	1.0707	1.0252		3.333	0.177	0.1616		0.0607	0.0584		3.333	0.95532	0.90982		3.333	0.06162	0.04622
	1.111	0.646	0.6324		1.111	0.1763	0.119		0.0625	0.0551		1.111	0.53062	0.51702		1.111	0.06092	0.00362
	0.37	0.3574	0.3332		0.37	0.1842	0.1687		0.0623	0.0565		0.37	0.24202	0.21782		0.37	0.06882	0.05332
	0.123	0.173	0.1785		0.123	0.2416	0.1421		0.054	0.0517		0.123	0.05762	0.06312		0.123	0.12622	0.02672
	0.041	0.1318	0.1148		0.041	0.1579	0.1044		0.0525	0.0516		0.041	0.01642	-0.00058		0.041	0.04252	-0.01098
	0.014	0.1045	0.0963		0.014	0.1408	0.1233		0.052	0.0499		0.014	-0.01088	-0.01908		0.014	0.02542	0.00792
		SARS-CoV-2 Peptide DKYFKNHTSPDVDLG
	CV3-25 (µg/ml)				CV2-10 (µg/ml)				Blank wells			CV3-25 (µg/ml)				CV2-10 (µg/ml)
	10	2.4995	2.4914		10	0.2039	0.1727		0.0706	0.0574		10	2.38226	2.37416		10	0.08666	0.05546
	3.333	2.4051	2.3493		3.333	0.1875	0.1693		0.0652	0.0623		3.333	2.28786	2.23206		3.333	0.07026	0.05206
	1.111	2.0649	2.0353		1.111	0.1897	0.1272		0.0558	0.0559		1.111	1.94766	1.91806		1.111	0.07246	0.00996
	0.37	1.4363	1.4422		0.37	0.1989	0.1876		0.0646	0.0568		0.37	1.31906	1.32496		0.37	0.08166	0.07036
	0.123	0.7748	0.7923		0.123	0.2297	0.1474		0.047	0.0516		0.123	0.65756	0.67506		0.123	0.11246	0.03016
	0.041	0.401	0.3918		0.041	0.1633	0.11		0.0584	0.0522		0.041	0.28376	0.27456		0.041	0.04606	-0.00724
	0.014	0.1886	0.1931		0.014	0.145	0.132		0.0454	0.0501		0.014	0.07136	0.07586		0.014	0.02776	0.01476
		SARS-CoV-2 Peptide- KNHTSPDVDLGDISQ
	CV3-25 (µg/ml)				CV2-10 (µg/ml)				Blank wells			CV3-25 (µg/ml)				CV2-10 (µg/ml)
	10	0.138	0.1329		10	0.1884	0.1646		0.0628	0.0553		10	0.01872	0.01362		10	0.06912	0.04532
	3.333	0.1414	0.1137		3.333	0.1794	0.1637		0.0556	0.0583		3.333	0.02212	-0.00558		3.333	0.06012	0.04442
	1.111	0.1033	0.104		1.111	0.179	0.1229		0.0497	0.0562		1.111	-0.01598	-0.01528		1.111	0.05972	0.00362
	0.37	0.1198	0.1227		0.37	0.2019	0.1827		0.0591	0.0565		0.37	0.00052	0.00342		0.37	0.08262	0.06342
	0.123	0.0927	0.0896		0.123	0.2834	0.1477		0.045	0.0513		0.123	-0.02658	-0.02968		0.123	0.16412	0.02842
	0.041	0.0979	0.088		0.041	0.1628	0.1095		0.0539	0.0516		0.041	-0.02138	-0.03128		0.041	0.04352	-0.00978
	0.014	0.0967	0.0976		0.014	0.1338	0.1238		0.0436	0.0503		0.014	-0.02258	-0.02168		0.014	0.01452	0.00452
	HIV-peptide NMWKNDMVDQMHEDI
	CV3-25 (µg/ml)				CV2-10 (µg/ml)				Blank wells			CV3-25 (µg/ml)				CV2-10 (µg/ml)
	10	0.1291	0.1322		10	0.1965	0.1677		0.0784	0.0594		10	0.00423	0.00733		10	0.07163	0.04283
	3.333	0.1424	0.1164		3.333	0.1829	0.1782		0.0884	0.0585		3.333	0.01753	-0.00847		3.333	0.05803	0.05333
	1.111	0.1131	0.1009		1.111	0.2134	0.1282		0.0769	0.0554		1.111	-0.01177	-0.02397		1.111	0.08853	0.00333
	0.37	0.1205	0.1078		0.37	0.2229	0.1837		0.0651	0.0566		0.37	-0.00437	-0.01707		0.37	0.09803	0.05883
	0.123	0.0978	0.0856		0.123	0.2365	0.1423		0.0555	0.0514		0.123	-0.02707	-0.03927		0.123	0.11163	0.01743
	0.041	0.098	0.0849		0.041	0.1648	0.1058		0.0485	0.0518		0.041	-0.02687	-0.03997		0.041	0.03993	-0.01907
	0.014	0.0838	0.0822		0.014	0.1404	0.2165		0.0572	0.0499		0.014	-0.04107	-0.04267		0.014	0.01553	0.09163
