# Supplementary material for: Structural definition of a pan-sarbecovirus neutralizing epitope on the spike S2 subunit
Source: Commun Biol. 2022 Apr 11;5:342. doi: 10.1038/s42003-022-03262-7 (PMC9001700; doi:10.1038/s42003-022-03262-7)
Supplement: Supplementary file 6 — Supplementary Data 3 [file 42003_2022_3262_MOESM6_ESM.xlsx]

## Sheet: panels a-d
Panel a	Peptide ELISA Raw absorbance												Peptide ELISA Processed (Raw absorbance - average of blank wells subtracted)
	CV3-25 µg/ml	SARS-CoV-2		MERS-CoV		CoV-OC43		CoV-HKU1		Blank			CV3-25 µg/ml	SARS-CoV-2		MERS-CoV		CoV-OC43		CoV-HKU1
	10	2.7306	2.7281	2.7342	2.707	2.7125	2.7058	2.6966	2.689	0.1282	0.1168		10	2.6081	2.6056	2.6117	2.5845	2.59	2.5833	2.5741	2.5665
	5	2.7509	2.7414	2.7479	2.7351	2.7354	2.7302	2.7268	2.7232	0.0861	0.0959		5	2.6599	2.6504	2.6569	2.6441	2.6444	2.6392	2.6358	2.6322
	2.5	2.7531	2.7515	2.7458	2.739	2.7412	2.7383	2.7271	2.727	0.0928	0.1098		2.5	2.6518	2.6502	2.6445	2.6377	2.6399	2.637	2.6258	2.6257
	1.25	2.7492	2.7519	2.7479	2.7442	2.7461	2.744	2.7375	2.734	0.092	0.0854		1.25	2.6605	2.6632	2.6592	2.6555	2.6574	2.6553	2.6488	2.6453
	0.625	2.7488	2.7494	2.7433	2.7445	2.7513	2.7482	2.7458	2.7377	0.0968	0.1184		0.625	2.6412	2.6418	2.6357	2.6369	2.6437	2.6406	2.6382	2.6301
	0.3125	2.753	2.7537	2.7474	2.7571	2.7476	2.7604	2.7504	2.747	0.0879	0.087		0.3125	2.66555	2.66625	2.65995	2.66965	2.66015	2.67295	2.66295	2.65955
	0.15625	2.7508	2.7462	2.7433	2.7483	2.7547	2.7687	2.7536	2.7355	0.1104	0.0998		0.15625	2.6457	2.6411	2.6382	2.6432	2.6496	2.6636	2.6485	2.6304
	0.078125	2.7516	2.7433	2.7379	2.7411	2.7646	2.7726	2.7402	2.7146	0.0841	0.0829		0.078125	2.6681	2.6598	2.6544	2.6576	2.6811	2.6891	2.6567	2.6311
	0.0390625	2.7084	2.6943	2.7093	2.6951	2.7007	2.7072	2.6203	2.5025	0.0996	0.1041		0.0390625	2.60655	2.59245	2.60745	2.59325	2.59885	2.60535	2.51845	2.40065
	0.0195312	2.5375	2.4667	2.5765	2.4892	2.5301	2.5046	1.9975	1.93	0.0822	0.09		0.0195312	2.4514	2.3806	2.4904	2.4031	2.444	2.4185	1.9114	1.8439
	0.00976562	1.9102	1.7846	2.028	2.0285	1.8913	1.8011	1.2988	1.2179	0.0885	0.0862		0.00976562	1.82285	1.69725	1.94065	1.94115	1.80395	1.71375	1.21145	1.13055
	0.00488281	1.1562	1.0723	1.2122	1.164	1.1171	1.0342	0.7402	0.6121	0.0766	0.0805		0.00488281	1.07765	0.99375	1.13365	1.08545	1.03855	0.95565	0.66165	0.53355
	0.00244141	0.6436	0.6403	0.7019	0.7016	0.6302	0.6089	0.3805	0.3702	0.083	0.0808		0.00244141	0.5617	0.5584	0.62	0.6197	0.5483	0.527	0.2986	0.2883
	0.0012207	0.3806	0.3524	0.3834	0.3726	0.3499	0.3296	0.2169	0.2021	0.0731	0.0726		0.0012207	0.30775	0.27955	0.31055	0.29975	0.27705	0.25675	0.14405	0.12925
	0	0.0841	0.0781	0.0722	0.0686	0.0726	0.0778	0.0902	0.0823	0.0781	0.0829		0	0.0036	-0.0024	-0.0083	-0.0119	-0.0079	-0.0027	0.0097	0.0018
Panel b	Peptide ELISA Raw absorbance												Peptide ELISA Processed (Raw absorbance - average of blank wells subtracted)
	B6 µg/ml	SARS-CoV-2		MERS-CoV		CoV-OC43		CoV-HKU1		Blank			B6 µg/ml	SARS-CoV-2		MERS-CoV		CoV-OC43		CoV-HKU1
	10	2.7426	2.736	2.7366	2.7325	2.7238	2.7216	1.0978	1.0475	0.13	0.1314		10	2.6119	2.6053	2.6059	2.6018	2.5931	2.5909	0.9671	0.9168
	5	2.746	2.7475	2.7748	2.7652	2.7606	2.7627	0.4919	0.5511	0.0953	0.1105		5	2.6431	2.6446	2.6719	2.6623	2.6577	2.6598	0.389	0.4482
	2.5	2.7576	2.7588	2.7893	2.7718	2.7677	2.7699	0.3182	0.3177	0.1033	0.0939		2.5	2.659	2.6602	2.6907	2.6732	2.6691	2.6713	0.2196	0.2191
	1.25	2.7606	2.7338	2.7821	2.7632	2.7865	2.7688	0.1781	0.1721	0.1009	0.083		1.25	2.66865	2.64185	2.69015	2.67125	2.69455	2.67685	0.08615	0.08015
	0.625	2.591	2.6164	2.7696	2.7758	2.7776	2.7736	0.1382	0.1409	0.0946	0.0966		0.625	2.4954	2.5208	2.674	2.6802	2.682	2.678	0.0426	0.0453
	0.3125	2.3573	2.1595	2.7819	2.7711	2.756	2.7872	0.104	0.1043	0.0909	0.0782		0.3125	2.27275	2.07495	2.69735	2.68655	2.67145	2.70265	0.01945	0.01975
	0.15625	1.8441	1.7791	2.7889	2.7436	2.7721	2.7638	0.0871	0.0793	0.1016	0.0888		0.15625	1.7489	1.6839	2.6937	2.6484	2.6769	2.6686	-0.0081	-0.0159
	0.078125	0.8423	1.0317	2.7836	2.7976	2.7604	2.7788	0.1042	0.0922	0.1122	0.0806		0.078125	0.7459	0.9353	2.6872	2.7012	2.664	2.6824	0.0078	-0.0042
	0.0390625	0.4102	0.4825	2.7686	2.7652	2.7635	2.7511	0.0773	0.0831	0.0841	0.0717		0.0390625	0.3323	0.4046	2.6907	2.6873	2.6856	2.6732	-0.0006	0.0052
	0.0195312	0.2129	0.255	2.7405	2.7172	2.6291	2.6339	0.0728	0.0691	0.0789	0.0789		0.0195312	0.134	0.1761	2.6616	2.6383	2.5502	2.555	-0.0061	-0.0098
	0.00976562	0.1383	0.1535	2.5051	2.5764	2.0092	2.2764	0.0826	0.0717	0.0812	0.0852		0.00976562	0.0551	0.0703	2.4219	2.4932	1.926	2.1932	-0.0006	-0.0115
	0.00488281	0.1036	0.122	2.1567	2.1388	1.4583	1.3176	0.077	0.0713	0.0766	0.0712		0.00488281	0.0297	0.0481	2.0828	2.0649	1.3844	1.2437	0.0031	-0.0026
	0.00244141	0.093	0.0925	1.4907	1.2428	0.8354	0.8125	0.0805	0.0812	0.083	0.0764		0.00244141	0.0133	0.0128	1.411	1.1631	0.7557	0.7328	0.0008	0.0015
	0.0012207	0.0875	0.0872	0.819	0.698	0.5064	0.4063	0.0839	0.0661	0.0813	0.076		0.0012207	0.00885	0.00855	0.74035	0.61935	0.42775	0.32765	0.00525	-0.01255
Panel c	Peptide ELISA Raw absorbance												Peptide ELISA Processed (Raw absorbance - average of blank wells subtracted)
	CC40.8 µg/ml	SARS-CoV-2		MERS-CoV		CoV-OC43		CoV-HKU1		Blank			CC40.8 µg/ml	SARS-CoV-2		MERS-CoV		CoV-OC43		CoV-HKU1
	10	0.1845	0.2039	1.8752	1.7611	0.4535	0.4781	2.7319	2.7207	0.1485	0.1532		10	0.03365	0.05305	1.72435	1.61025	0.30265	0.32725	2.58105	2.56985
	5	0.1495	0.1451	0.8702	0.8924	0.3397	0.3233	2.7553	2.7716	0.1637	0.1707		5	-0.0177	-0.0221	0.703	0.7252	0.1725	0.1561	2.5881	2.6044
	2.5	0.107	0.1232	0.5452	0.4796	0.2182	0.2	2.7523	2.7339	0.1214	0.1321		2.5	-0.01975	-0.00355	0.41845	0.35285	0.09145	0.07325	2.62555	2.60715
	1.25	0.0953	0.1098	0.2794	0.276	0.1488	0.1372	2.7368	2.6587	0.1256	0.1201		1.25	-0.02755	-0.01305	0.15655	0.15315	0.02595	0.01435	2.61395	2.53585
	0.625	0.0885	0.1101	0.2114	0.1735	0.1151	0.1172	2.6197	2.5015	0.1022	0.1114		0.625	-0.0183	0.0033	0.1046	0.0667	0.0083	0.0104	2.5129	2.3947
	0.3125	0.099	0.1047	0.1577	0.1371	0.1151	0.0925	2.3845	2.4371	0.1126	0.0937		0.3125	-0.00415	0.00155	0.05455	0.03395	0.01195	-0.01065	2.28135	2.33395
	0.15625	0.0919	0.0958	0.1475	0.1237	0.1093	0.0994	1.5601	1.6249	0.1229	0.0874		0.15625	-0.01325	-0.00935	0.04235	0.01855	0.00415	-0.00575	1.45495	1.51975
	0.078125	0.077	0.1425	0.1488	0.1095	0.099	0.0822	1.0277	0.9753	0.1253	0.0927		0.078125	-0.032	0.0335	0.0398	0.0005	-0.01	-0.0268	0.9187	0.8663
	0.0390625	0.0734	0.0867	0.0938	0.0988	0.0839	0.0819	0.6422	0.6151	0.1022	0.0858		0.0390625	-0.0206	-0.0073	-0.0002	0.0048	-0.0101	-0.0121	0.5482	0.5211
	0.0195312	0.0693	0.0869	0.0794	0.0737	0.0757	0.0821	0.3736	0.3453	0.0831	0.0883		0.0195312	-0.0164	0.0012	-0.0063	-0.012	-0.01	-0.0036	0.2879	0.2596
	0.00976562	0.0883	0.0829	0.0801	0.0798	0.0809	0.0827	0.2055	0.2077	0.0868	0.0838		0.00976562	0.003	-0.0024	-0.0052	-0.0055	-0.0044	-0.0026	0.1202	0.1224
	0.00488281	0.0732	0.0922	0.078	0.0835	0.0894	0.0814	0.1747	0.144	0.0916	0.0852		0.00488281	-0.0152	0.0038	-0.0104	-0.0049	0.001	-0.007	0.0863	0.0556
	0.00244141	0.0738	0.0847	0.0854	0.0798	0.0745	0.0788	0.1338	0.116	0.1037	0.0904		0.00244141	-0.02325	-0.01235	-0.01165	-0.01725	-0.02255	-0.01825	0.03675	0.01895
	0.0012207	0.0735	0.0784	0.0789	0.072	0.0829	0.0839	0.1042	0.0936	0.1064	0.106		0.0012207	-0.0327	-0.0278	-0.0273	-0.0342	-0.0233	-0.0223	-0.002	-0.0126
Panel d	Peptide ELISA Raw absorbance												Peptide ELISA Processed (Raw absorbance - average of blank wells subtracted)
		SARS-CoV-2		MERS-CoV		CoV-OC43		CoV-HKU1		Blank				SARS-CoV-2		MERS-CoV		CoV-OC43		CoV-HKU1
	iGL-CV3-25 µg/ml	2.6856	2.6812	1.079	0.841	1.6029	1.9685	2.6894	2.7032	0.167	0.1368		iGL-CV3-25 µg/ml	2.5337	2.5293	0.9271	0.6891	1.451	1.8166	2.5375	2.5513
	10	2.7206	2.7254	0.6456	0.6548	0.9247	1.0445	2.7157	2.7041	0.1753	0.151		10	2.55745	2.56225	0.48245	0.49165	0.76155	0.88135	2.55255	2.54095
	5	2.7163	2.7292	0.3519	0.374	0.4498	0.6928	2.7097	2.6975	0.1349	0.137		5	2.58035	2.59325	0.21595	0.23805	0.31385	0.55685	2.57375	2.56155
	2.5	2.7282	2.7332	0.23	0.2397	0.2866	0.3609	2.6745	2.6616	0.1391	0.138		2.5	2.58965	2.59465	0.09145	0.10115	0.14805	0.22235	2.53595	2.52305
	1.25	2.7256	2.7036	0.1722	0.1737	0.1929	0.2454	2.6386	2.6205	0.1189	0.1156		1.25	2.60835	2.58635	0.05495	0.05645	0.07565	0.12815	2.52135	2.50325
	0.625	2.7346	2.7431	0.1427	0.1418	0.1619	0.1562	2.1575	1.9953	0.1157	0.1416		0.625	2.60595	2.61445	0.01405	0.01315	0.03325	0.02755	2.02885	1.86665
	0.3125	2.7485	2.747	0.1268	0.1581	0.118	0.1473	1.1894	1.2028	0.1257	0.1235		0.3125	2.6239	2.6224	0.0022	0.0335	-0.0066	0.0227	1.0648	1.0782
	0.15625	2.7437	2.7529	0.1125	0.1076	0.1058	0.1024	0.777	0.6646	0.1136	0.1101		0.15625	2.63185	2.64105	0.00065	-0.00425	-0.00605	-0.00945	0.66515	0.55275
	0.078125	2.738	2.7473	0.1236	0.1288	0.0976	0.1117	0.3831	0.3648	0.11	0.1238		0.078125	2.6211	2.6304	0.0067	0.0119	-0.0193	-0.0052	0.2662	0.2479
	0.0390625	2.6646	2.6634	0.096	0.0989	0.0897	0.099	0.2372	0.1916	0.1099	0.1206		0.0390625	2.54935	2.54815	-0.01925	-0.01635	-0.02555	-0.01625	0.12195	0.07635
	0.0195312	2.1241	2.1084	0.1013	0.1097	0.1036	0.1189	0.1523	0.1727	0.1166	0.1191		0.0195312	2.00625	1.99055	-0.01655	-0.00815	-0.01425	0.00105	0.03445	0.05485
	0.00976562	1.2709	1.1736	0.0957	0.1085	0.0926	0.0968	0.116	0.1518	0.1402	0.1302		0.00976562	1.1357	1.0384	-0.0395	-0.0267	-0.0426	-0.0384	-0.0192	0.0166
	0.00488281	0.7525	0.6396	0.1048	0.0958	0.0902	0.1007	0.1126	0.1046	0.1072	0.133		0.00488281	0.6324	0.5195	-0.0153	-0.0243	-0.0299	-0.0194	-0.0075	-0.0155
	0.00244141	0.4166	0.3781	0.1138	0.1095	0.0837	0.1028	0.1061	0.1028	0.1175	0.1555		0.00244141	0.2801	0.2416	-0.0227	-0.027	-0.0528	-0.0337	-0.0304	-0.0337
	0.0012207	0.0913	0.0937	0.0955	0.1023	0.0943	0.0993	0.1071	0.1141	0.1202	0.1086		0.0012207	-0.0231	-0.0207	-0.0189	-0.0121	-0.0201	-0.0151	-0.0073	-0.0003

## Sheet: panels e-j
Raw data (% of live, PE positive cells)														Raw data (% of live, PE positive cells)
	Wuhan-Hu-1 (panel e)			OC43 (panel i)			HCoV-HKU1 (panel h)			Mock					WIV-1 (panel h)			SARS-CoV-1 (panel f)			MERS-CoV (panel j)			Mock
CV3-25	30.5	29.2	29.6	0.44	0.27	0.24	0.26	0.24	0.1	0.03	0.088	0.086		CV3-25	12.7	12.5	12.4	27.3	26.1	24.6	0.32	0	0.28	0.083	0	0.041
CV30	28.5	27.6	29.2	0.46	0.67	0.36	0.38	0.37	0.4	0.36	0.21	0.45		CV30	0.2	0.13	0	0.59	0.94	0.83	0.24	0	0	0.16	0.073	0.12
CC40.8	28.8	27.3	29.1	10.4	11.7	10.5	24.1	23.5	23.1	0.28	0.029	0.12		CC40.8	0.52	9.5	0.73	2.37	6.07	11.8	0.24	0.065	0.35	0.13	0.25	0.17
B6	27.1	28.1	29.7	14.4	17	13.6	3.29	2.78	2.01	2.43	2.01	3.16		B6	3.44	3.53	7.49	17.5	13.4	13.3	0.14	0.16	0.12	0.14	0.16	0.12
AMMO1	0.032	0.061	0.13	0.031	0	0.092	0.032	0	0	0.026	0.028	0.085		AMMO1	0.072	0.13	0	0.48	0.31	0.68	0.11	0.11	0.065	0.11	0.033	0.038
Processed data ((% of live, PE positive cells) - (average of mock transfected cells))														Processed data ((% of live, PE positive cells) - (average of mock transfected cells))
	Wuhan-Hu-1 (panel e)			OC43 (panel i)			HCoV-HKU1 (panel h)								WIV-1 (panel h)			SARS-CoV-1 (panel f)			MERS-CoV (panel j)
CV3-25	30.432	29.132	29.532	0.372	0.202	0.172	0.192	0.172	0.032					CV3-25	12.6587	12.4587	12.3587	27.2587	26.0587	24.5587	0.278667	-0.0413333	0.238667
CV30	28.16	27.26	28.86	0.12	0.33	0.02	0.04	0.03	0.06					CV30	0.0823333	0.0123333	-0.117667	0.472333	0.822333	0.712333	0.122333	-0.117667	-0.117667
CC40.8	28.657	27.157	28.957	10.257	11.557	10.357	23.957	23.357	22.957					CC40.8	0.336667	9.31667	0.546667	2.18667	5.88667	11.6167	0.0566667	-0.118333	0.166667
B6	24.5667	25.5667	27.1667	11.8667	14.4667	11.0667	0.756667	0.246667	-0.523333					B6	3.3	3.39	7.35	17.36	13.26	13.16	5.51	11.36	21.96
AMMO1	-0.0143333	0.0146667	0.0836667	-0.0153333	-0.0463333	0.0456667	-0.0143333	-0.0463333	-0.0463333					AMMO1	0.0116667	0.0696667	-0.0603333	0.419667	0.249667	0.619667	0.0496667	0.0496667	0.00466667

## Sheet: panels l-k
CV3-25 Fab (ug/ml)	A450	A450		A620	A620		% neutralization	% neutralization		CV3-25 IgG (ug/ml)	A450	A450		A620	A620		% neutralization	% neutralization		Reciprocal serum dilution	A450	A450		A620	A620		% neutralization	% neutralization
200	2.7172	3.1197		0.0644	0.071		104	99		200	2.7049	2.4613		0.1254	0.1339		-5.16017	5.56726		10	0.1294	0.2143		0.0398	0.0399		104	99
66.67	2.5101	2.7006		0.0718	0.0748		93	94.5		66.67	2.0968	2.302		0.1269	0.1427		20.7797	12.7203		30	0.4585	0.2998		0.1819	0.0501		93	94.5
22.22	2.4865	2.4742		0.0779	0.0694		101.4	98.5		22.22	2.0191	2.5372		0.0965	0.1559		22.7924	3.27369		90	0.1745	0.2218		0.0403	0.0397		101.4	98.5
7.41	1.9494	2.1951		0.078	0.097		42.9	92.8		7.41	2.3891	2.5624		0.1421	0.1372		8.98846	1.40564		270	1.2369	0.3488		0.1126	0.0699		42.9	92.8
2.47	1.7911	2.3486		0.0863	0.0791		14.3	35.1		2.47	2.489	2.4157		0.1345	0.1465		4.41409	8.0438		810	1.9627	1.3692		0.3528	0.1124		14.3	35.1
0.82	1.7231	2.2929		0.0877	0.0951		12.4	15		0.82	2.2454	1.9132		0.1285	0.0806		14.5245	26.6221		2430	1.7544	1.7072		0.1123	0.1093		12.4	15
0.27	2.0568	1.9644		0.1047	0.1055		10.7	14		0.27	2.3266	2.0664		0.1351	0.0441		11.3501	18.55		7290	1.7889	1.7441		0.118	0.1288		10.7	14
																				Virus + cells A450	2.1687	1.9663	2.27	1.5699	1.8825	2.0339
																				Virus + cells A620	0.2187	0.2165	0.2478	0.223	0.2385	0.2838
Virus + cells A450	2.8178	2.1159	1.8026	2.258	1.5659	2.5353				Virus + cells A450		2.8488	2.8657	2.3131	2.498	2.4126	2.5208
Virus + cells A620	0.1212	0.0426	0.0411	0.0415	0.0425	0.1083				Virus + cells A620		0.1321	0.1447	0.0419	0.1432	0.1093	0.1384			Cells Alone A450	0.1174	0.1543	0.1228	0.042	0.1997	0.1437
																				Cells Alone A4620	0.0881	0.072	0.0769	0.0746	0.0756	0.0979
Cells Alone A450	0.2853	0.2538	0.217	0.1475	0.1646	0.1776				Cells Alone A450		0.2401	0.4613	0.0943	0.2147	0.1272	0.1951
Cells Alone A4620	0.0804	0.079	0.0885	0.0744	0.0741	0.0806				Cells Alone A4620		0.093	0.3241	0.041	0.0974	0.04	0.0881

## Sheet: panel m
CV3-25 µg/ml	50	16.6667	5.55556	1.85185	0.617284	0.205761	0.0685871	0.0228624	0.00762079	0.00254026
RLU	54300	51700	45500	43100	49800	45500	48800	62200	52200	44100
RLU	41400	38400	41700	48700	41500	49200	39900	42300	43800	41500
% Neutralization	-8.98929	-3.73712	8.78728	13.6354	0.101003	8.78728	2.12107	-24.9478	-4.74715	11.6154
% Neutralization	17.0696	23.1297	16.4635	2.32308	16.8675	1.31304	20.0996	15.2515	12.2214	16.8675
RLU virus alone	51900	46500	58900	44800	47600	47600	51200	50300
RLU cells alone	408.8	250.1	1026	612.3	203.6	0	0	272.4
B6 µg/ml	50	16.6667	5.55556	1.85185	0.617284	0.205761	0.0685871	0.0228624
RLU	3099	5262	19800	59900	134000	270000	399000	688000
RLU	2497	7638	20500	71400	128000	296000	424000	752000
% Neutralization	99.8359	99.4913	97.1747	90.7848	78.9771	57.3057	36.7497	-9.30197
% Neutralization	99.9319	99.1127	97.0631	88.9523	79.9332	53.1626	32.766	-19.5003
RLU virus alone	601000	626000	586000	621000	705000	620000	591000	687000
RLU cells alone	1889	2216	1568	1688	2905	2052	3266	971.8
B6 µg/ml	5	1.66667	0.555556	0.185185	0.0617284	0.0205761	0.00685871	0.00228624
RLU	500	1470	3637	5754	7735	8019	8506	9740
RLU	696	1760	3617	6152	7502	8446	8293	10980
% Neutralization	95.6528	86.8518	67.1903	47.9824	30.0084	27.4316	23.013	11.8167
% Neutralization	93.8745	84.2206	67.3717	44.3712	32.1224	23.5574	24.9456	0.565939
RLU virus alone	12720	11040	10700	9870	8919	11050	10390	13650
RLU cells alone	20	10	26	33	13	26	26	13
